# Supplementary material for: Evaluation of Probiotic Potential and Functional Properties of Lactobacillus Strains Isolated from Dhan, Traditional Algerian Goat Milk Butter
Source: Foods. 2024 Nov 25;13(23):3781. doi: 10.3390/foods13233781 (PMC11640680; doi:10.3390/foods13233781)
Supplement: Supplementary file 1 [file foods-13-03781-s001.zip]

Archive with 1 entries (1 files):
- foods-3331815-supplementary.pdf
